# Supplementary material for: Diet, Lifestyle Factors, and Quality of Life in Patients with Rheumatic Diseases: A Cross-Sectional Study
Source: Nutrients. 2025 Nov 7;17(22):3499. doi: 10.3390/nu17223499 (PMC12655434; doi:10.3390/nu17223499)
Supplement: Supplementary file 1 [file nutrients-17-03499-s001.zip]

Archive with 1 entries (1 files):
- nutrients-3965226-supplementary.pdf
